# Supplementary material for: Energy, Sugars, Iron, and Vitamin B12 Content of Commercial Infant Food Pouches and Other Commercial Infant Foods on the New Zealand Market
Source: Nutrients. 2021 Feb 18;13(2):657. doi: 10.3390/nu13020657 (PMC7922386; doi:10.3390/nu13020657)
Supplement: Supplementary file 1 [file nutrients-13-00657-s001.zip]

Archive with 7 entries (6 files):
- Figure S1.docx
- Figure S2-S6.docx
- Table S1.docx
- __MACOSX/
- __MACOSX/._Figure S1.docx
- __MACOSX/._Figure S2-S6.docx
- __MACOSX/._Table S1.docx
